# Supplementary material for: Osteoporosis Is Associated with an Increased Risk of Colorectal Neoplasms Regardless of Sex: Nationwide Population-Based Cohort Study
Source: Diagnostics (Basel). 2024 Mar 21;14(6):666. doi: 10.3390/diagnostics14060666 (PMC10968966; doi:10.3390/diagnostics14060666)
Supplement: Supplementary file 1 [file diagnostics-14-00666-s001.zip]

Archive with 1 entries (1 files):
- diagnostics-2882598-supplementary.pdf
